# Supplementary material for: Identification of non-model mammal species using the MinION DNA sequencer from Oxford Nanopore
Source: PeerJ. 2024 Sep 25;12:e17887. doi: 10.7717/peerj.17887 (PMC11438440; doi:10.7717/peerj.17887)
Supplement: Supplemental Information 5 [file peerj-12-17887-s005.zip]

Archive with 17 entries (16 files):
- CytB_sequences/
- CytB_sequences/JFD1643.fasta
- CytB_sequences/JFD1641.fasta
- CytB_sequences/JFD1639.fasta
- CytB_sequences/JFD1645.fasta
- CytB_sequences/JFD1579.fasta
- CytB_sequences/JFD1640.fasta
- CytB_sequences/JFD1642.fasta
- CytB_sequences/JFD1578.fasta
- CytB_sequences/JFD1596.fasta
- CytB_sequences/JFD1634.fasta
- CytB_sequences/JFD1633.fasta
- CytB_sequences/JFD1652.fasta
- CytB_sequences/JFD1650.fasta
- CytB_sequences/JFD1615.fasta
- CytB_sequences/JFD1588.fasta
- CytB_sequences/JFD1649.fasta
