# Supplementary material for: Identification of non-model mammal species using the MinION DNA sequencer from Oxford Nanopore
Source: PeerJ. 2024 Sep 25;12:e17887. doi: 10.7717/peerj.17887 (PMC11438440; doi:10.7717/peerj.17887)
Supplement: Supplemental Information 5 [file peerj-12-17887-s005.zip › CytB_sequences/JFD1641.fasta]

>JFD1641
ATGACCAACATTCGAAAAACTCACCCACTCCTAAAAATTGTTAATAGCTCATTCGTAGACCTCCCCGCTCCCTCCAGCCTGTCTTCCTGATGAAACTTTGGCTCTCTTTTAGGAGTATGCCTAGCTGTCCAAATTTTAACAGGATTATTCCTAGCTATACACTATACATCCGACACAGCCACTGCATTCAACTCCGTTACCCATATCTGCCGAGATGTCAACTACGGATGAGTCCTTCGCTATCTTCATGCCAACGGAGCATCTATATTCTTTATCTGCCTATACTTACACGTAGGCCGAGGCCTATATTACGGATCCTACACATATTCAGAAACCTGAAACGTCGGCATCCTCCTACTATTCGCCGTTATAGCAACAGCATTCATAGGATATGTCCTACCATGAGGGCAAATATCCTTCTGAGGGGCAACAGTCATCACTAACCTTCTCTCAGCCATCCCCTATATTGGAACAGACCTAGTCCAATGAATCTGAGGGGGGTTTTCTGTAGACAAAGCTACCCTCACTCGATTCTTTGCTTTCCATTTCCTACTTCCCTTTGTAGTAGCAGCCTTAGTAATAGTGCACCTCCCATTCCTACACGAAACCGGATCTAACAACCCAACAGGCATCCCATCAGACTCAGATATAATTCCATTCCACCCCTACTACACTATCAAAGATATCCTGGGCTTTTTAGTAATACTCACTGCTCTATCAACACTAGTACTATTCTCACCCGACCTCCTGGGGGACCCTGACAATTCCACACCAGCCAACCCCCTCAGCACACCCCCACATATCAAGCCAGAATGGTACTTCCTATTCGCCTACGCAATTCTACGTTCAATCCCAAATAAACTTGGAGGTGTACTAGCCCTAGTTCTGTCAATCCTAATCCTAGCAATCGTACCAATACTCCATGTATCTAAACAACGAAGCATAATATTCCGTCCTCTCAGTCAATGCCTATTCTGACTCCTCGTAGCAGTCCTATTCACACTAACATGAATCGGAGGTCAACCCGTCGAACACCCCTATATCATTATCGGCCAAATAGCATCCGTCCTATACTTCCTAATCATCCTAGTGCTGATGCCCCTAACCAGCATTGTAGAAAACCGCCTCCTGAAGTGA
