# Supplementary material for: Identification of non-model mammal species using the MinION DNA sequencer from Oxford Nanopore
Source: PeerJ. 2024 Sep 25;12:e17887. doi: 10.7717/peerj.17887 (PMC11438440; doi:10.7717/peerj.17887)
Supplement: Supplemental Information 6 [file peerj-12-17887-s006.zip]

Archive with 15 entries (14 files):
- COI_sequences /
- COI_sequences /JFD1643.fasta
- COI_sequences /JFD1639.fasta
- COI_sequences /JFD1645.fasta
- COI_sequences /JFD1579.fasta
- COI_sequences /JFD1640.fasta
- COI_sequences /JFD1642.fasta
- COI_sequences /JFD1578.fasta
- COI_sequences /JFD1596.fasta
- COI_sequences /JFD1634.fasta
- COI_sequences /JFD1633.fasta
- COI_sequences /JFD1650.fasta
- COI_sequences /JFD1615.fasta
- COI_sequences /JFD1588.fasta
- COI_sequences /JFD1649.fasta
